# Supplementary material for: Profiling molecular and behavioral circadian rhythms in the non-symbiotic sea anemone Nematostella vectensis
Source: Sci Rep. 2015 Jun 17;5:11418. doi: 10.1038/srep11418 (PMC4476465; doi:10.1038/srep11418)
Supplement: Supplementary Data Set 1 [file srep11418-s2.xls]

## Sheet: Sheet1
Supplementary Table S1. Annotation and expression patterns of 180 Nematostella transcripts exhibiting circadian-like periodicity in expression.
“Gene number” refers to the Nematostella JGI accession number. “Gene_annotation_deepseq” and refers to the annotation of the most highly significant result from an automated search of the swissprot database with the Nematostella predicted protein sequence. “Supplemental annotation” refers to results from manual annotation of selected genes. “Acropora annotation” refers to the accession number of …
Gene number	G-factor	Gene annotation_deepseq	Supplemental annotation	Acropora annotation		Cluster ID	1899-12-31 08:00:00	1899-12-31 12:00:00	1899-12-31 16:00:00	1899-12-31 20:00:00	1900-01-01	1899-12-31 04:00:00	1899-12-31 08:00:00	1899-12-31 12:00:00	1899-12-31 16:00:00	1899-12-31 20:00:00	1900-01-01	1899-12-31 04:00:00
245026	0.9255	No_hits_found	sp|Q8R0W1.3|CIPC_MOUSE RecName: Full=CLOCK-interacting pacemaker (Note: e-value only 5e-5)	lcl|SeqIndex90172 GeneFamily=91930 NumReads=6 Source=contig11941; Score = 54.7 bits (113), Expect = 1e-07; Identities = 23/26 (88%), Positives = 26/26 (100%), Gaps = 0/26 (0%); Frame = +2/+1		3	1.06324	-0.291804	-0.761374	-1.06995	-0.439383	1.03641	1.46573	-0.30522	-0.976035	-1.20411	0.0167704	1.46573
246249	0.9231	sp|Q7KM13|HEY_DROME Hairy/enhancer-of-split related with YRPW motif protein OS=Drosophila melanogaster GN=Hey PE=2 SV=1	Nematostella Hes/Hey-like (Shoguchi et al. 2013)	lcl|SeqIndex18661 CDD=87297 ClusterMatch=XP_001627099 DomainDesc=Hairy_Orange._The_Orange_domain_is_found_in_the_Dr... ; Score = 51.5 bits (106), Expect(2) = 6e-14; Identities = 19/35 (54%), Positive		5	-0.415025	1.42325	0.758343	-0.154276	-1.26246	-1.14512	-0.128201	1.09732	1.31895	0.52367	-0.884372	-1.13208
248060	0.8743	No_hits_found	N/A	?		5	-0.622148	0.433619	1.94186	0.207383	-1.15003	-0.546736	-0.69756	0.735266	1.26315	0.433619	-0.69756	-1.30086
200090	0.8648	sp|Q4KLH6|QN1_RAT Protein QN1 homolog OS=Rattus norvegicus GN=Qn1 PE=1 SV=2	N/A	lcl|SeqIndex21263 ClusterMatch=XP_001638780 GeneCluster=16190 GeneFamily=3198 NumReads=2 ; Score = 28.6 bits (56), Expect(2) = 0.007; Identities = 11/12 (91%), Positives = 12/12 (100%), Gaps = 0/12 (		1	-0.706747	-1.04599	-0.367508	0.424048	0.650207	1.21561	-1.15907	-1.38522	-0.593668	0.989446	1.55484	0.424048
248333	0.8118	No_hits_found	N/A	?		5	0.233991	0.514781	1.05881	0.602527	-0.941815	-0.976913	0.479682	1.35715	1.09391	-1.01201	-1.48584	-0.924265
185184	0.8102	sp|O54879|HMGB3_MOUSE High mobility group protein B3 OS=Mus musculus GN=Hmgb3 PE=2 SV=3	N/A	lcl|SeqIndex7362 CDD=68634 ClusterMatch=Q4H2R2 DomainDesc=DNA-directed_RNA_polymerase_delta_subunit._The_del... ; Score = 159 bits (341), Expect(3) = 1e-68; Identities = 65/82 (79%), Positives = 72/		4	1.2071	1.30441	0.845667	-1.25344	-0.280344	-0.405457	0.915173	0.929075	-0.266443	-1.05882	-1.48976	-0.447161
114661	0.8014	sp|Q9Y5Z4|HEBP2_HUMAN Heme-binding protein 2 OS=Homo sapiens GN=HEBP2 PE=1 SV=1	SOUL family	lcl|SeqIndex16238 CDD=68407 ClusterMatch=Q9Y5Z4 DomainDesc=SOUL_heme-binding_protein._This_family_represents_... ; Score = 41.4 bits (84), Expect(3) = 4e-10; Identities = 14/16 (87%), Positives = 14/		5	-0.668661	1.41976	1.59249	-0.668661	-1.18684	-0.307505	0.399103	1.0429	0.760258	-0.386017	-0.79428	-1.20254
199749	0.7896	sp|Q0EEE2|PTHD3_MOUSE Patched domain-containing protein 3 OS=Mus musculus GN=Ptchd3 PE=1 SV=1	N/A	lcl|SeqIndex39629 CDD=66176 DomainDesc=Patched_family._The_transmembrane_protein_Patched_... ; Score = 161 bits (347), Expect = 9e-40; Identities = 65/88 (73%), Positives = 73/88 (82%), Gaps = 0/88		3	0.272599	0.0734833	-0.950542	-1.03588	-0.523865	1.35351	1.32507	0.414825	-1.09277	-0.922097	-0.523865	1.60952
181671	0.7892	sp|P08110|ENPL_CHICK Endoplasmin OS=Gallus gallus GN=HSP90B1 PE=1 SV=1	Endoplasmin is a member of the Hsp90 family, closely related to 108 kDa heat shock proteins (Hsps)	lcl|SeqIndex2404 CDD=28956 ClusterMatch=P08110 DomainDesc=Histidine_kinase-like_ATPases;_This_family_include... ; Score = 197 bits (424), Expect(2) = 9e-57; Identities = 82/129 (63%), Positives = 10		1	-0.487485	-1.0605	0.0347556	1.10825	1.25332	-0.900925	-0.795751	-1.28535	0.165316	1.1699	1.40564	-0.607165
230060	0.7874	sp|P30437|CP17A_ONCMY Steroid 17-alpha-hydroxylase/17,20 lyase OS=Oncorhynchus mykiss GN=cyp17a1 PE=2 SV=1	N/A	lcl|SeqIndex1790 CDD=32307 ClusterMatch=O73853 DomainDesc=Cytochrome_P450_[Secondary_metabolites_biosynthesi... ; Score = 39.1 bits (79), Expect(2) = 1e-08; Identities = 14/32 (43%), Positives = 24/3		1	-1.03183	-0.65775	-0.769973	-0.171451	0.875961	1.10041	-0.957011	-1.21886	-0.620343	0.838553	1.32485	1.28744
162107	0.7735	sp|Q9CQN1|TRAP1_MOUSE Heat shock protein 75 kDa, mitochondrial OS=Mus musculus GN=Trap1 PE=1 SV=1	N/A	lcl|SeqIndex10969 CDD=30674 ClusterMatch=Q86L04 DomainDesc=Molecular_chaperone,_HSP90_family_[Posttranslation... ; Score = 263 bits (569), Expect(4) = 4e-118; Identities = 112/162 (69%), Positives =		1	-0.482899	-1.22582	-1.07724	1.00294	1.00294	0.408607	-1.3744	-0.928651	0.260022	-0.0371461	1.4487	1.00294
174406	0.756	sp|Q27968|DNJC3_BOVIN DnaJ homolog subfamily C member 3 OS=Bos taurus GN=DNAJC3 PE=1 SV=1	N/A	lcl|SeqIndex5961 CDD=34866 ClusterMatch=Q13217 DomainDesc=Ribosome-associated_chaperone_zuotin_[Translation,... ; Score = 245 bits (530), Expect = 2e-65; Identities = 101/122 (82%), Positives = 114/		1	0.0409396	-1.23638	0.0409396	0.581343	1.02349	-0.155571	-0.990739	-1.58027	-0.401208	1.90779	0.876108	-0.106443
200670	0.7523	No_hits_found	LEM superfamily	lcl|SeqIndex21154 CDD=47841 ClusterMatch=XP_001638261 DomainDesc=in_nuclear_membrane-associated_proteins;_LEM,_doma... ; Score = 191 bits (411), Expect(2) = 5e-58; Identities = 83/128 (64%), Positiv		1	-1.12238	-0.821409	0.984436	1.13492	0.307244	-0.369947	-0.445191	-1.04714	0.307244	2.11309	-0.21946	-0.821409
212777	0.7457	No_hits_found	GIY-YIG superfamily	lcl|SeqIndex19012 ClusterMatch=XP_001628594 GeneCluster=14593 GeneFamily=201 NumReads=47 ; Score = 110 bits (234), Expect(3) = 2e-38; Identities = 46/62 (74%), Positives = 51/62 (82%), Gaps = 0/62 (		1	-1.30889	-1.44088	0.934923	1.13291	0.73694	-0.846931	-0.648947	-0.0549955	1.13291	0.670945	0.73694	-1.04491
198482	0.7436	sp|Q9C0C9|UBE2O_HUMAN Ubiquitin-conjugating enzyme E2 O OS=Homo sapiens GN=UBE2O PE=1 SV=3	N/A	lcl|SeqIndex45056 GeneFamily=73172 NumReads=1 Source=E60BDOM01C0ZG0; Score = 78.5 bits (165), Expect(2) = 5e-23; Identities = 30/45 (66%), Positives = 36/45 (80%), Gaps = 0/45 (0%); Frame = -3/-3; Sc		1	-0.110677	-0.630378	-0.226166	-0.110677	1.62166	0.293535	-1.32331	-1.55429	-0.572633	0.0625565	1.44842	1.10196
207086	0.7347	sp|Q6PFY8|TRI45_MOUSE Tripartite motif-containing protein 45 OS=Mus musculus GN=Trim45 PE=2 SV=2	N/A	?		3	0.548251	1.60089	-0.609655	-1.18861	-0.0833342	0.969308	1.33773	0.653516	-0.399127	-1.39914	-0.872816	-0.557023
231702	0.734	sp|Q8NHS1|CLDN2_HUMAN Claudin domain-containing protein 2 OS=Homo sapiens GN=CLDND2 PE=2 SV=1	N/A	lcl|SeqIndex22033 CDD=70523 ClusterMatch=XP_001642058 DomainDesc=Clc-like._This_family_contains_a_number_of_Clc-lik... ; Score = 84.0 bits (177), Expect(3) = 4e-27; Identities = 35/43 (81%), Positive		5	0.0993242	0.652702	0.737837	0.524999	-0.922296	-1.09257	0.0993242	1.41892	1.46148	-1.09257	-0.411486	-1.47567
233752	0.7271	sp|P08962|CD63_HUMAN CD63 antigen OS=Homo sapiens GN=CD63 PE=1	N/A	?		3	1.34468	0.448225	-0.268935	-0.950238	-1.45225	0.268935	0.484083	1.77497	-0.842664	-0.842664	-0.699231	0.735089
248582	0.7245	sp|P35433|PUR1_RAT Amidophosphoribosyltransferase OS=Rattus norvegicus GN=Ppat PE=1 SV=1	Also referred to as ATase or glutamine phosphoribosylpyrophosphate amidotransferase (GPAT)	lcl|SeqIndex6535 CDD=82390 ClusterMatch=Q27601 DomainDesc=amidophosphoribosyltransferase... ; Score = 148 bits (318), Expect = 5e-36; Identities = 63/74 (85%), Positives = 65/74 (87%), Gaps = 0/74 (		1	-1.09333	-0.778813	-0.868676	-0.599087	0.703927	1.06338	-0.509224	-1.36292	0.0299544	0.703927	1.64749	1.06338
209355	0.7231	sp|Q60847|COCA1_MOUSE Collagen alpha-1(XII) chain OS=Mus musculus GN=Col12a1 PE=2 SV=3	N/A	lcl|SeqIndex8934 CDD=29244 ClusterMatch=Q60847 DomainDesc=Micronemal_proteins:_The_Toxoplasma_lytic_cycle_be... ; Score = 46.0 bits (94), Expect(3) = 2e-07; Identities = 19/59 (32%), Positives = 33/5		5	-0.30708	2.11591	0.551061	0.298667	-1.16522	-0.609953	0.0967511	0.450103	1.25776	-0.912826	-0.660432	-1.11474
139771	0.7198	sp|A2BH40|ARI1A_MOUSE AT-rich interactive domain-containing protein 1A OS=Mus musculus GN=Arid1a PE=1 SV=1	N/A	lcl|SeqIndex1174 ClusterMatch=O14497 GOMatch=A7T009 GOTerms=GO:0005488,GO:0005488 ; Score = 167 bits (360), Expect(2) = 3e-50; Identities = 64/83 (77%), Positives = 70/83 (84%), Gaps = 0/83 (0%); Fr		1	-0.338845	-1.0564	-0.338845	0.617893	1.28761	0.378709	-1.43909	-1.43909	-0.338845	1.23977	0.139524	1.28761
167250	0.7128	No_hits_found	N/A	lcl|SeqIndex18512 CDD=32020 ClusterMatch=XP_001626378 DomainDesc=Predicted_acyltransferases_[Lipid_metabolism]... ; Score = 251 bits (542), Expect = 8e-67; Identities = 96/155 (61%), Positives = 128		3	0.664308	0.940928	-0.479894	-0.857104	-0.831957	-0.329011	2.42462	0.790044	-0.454747	-0.70622	-0.693646	-0.467321
160110	0.7001	sp|O15516|CLOCK_HUMAN Circadian locomoter output cycles protein kaput OS=Homo sapiens GN=CLOCK PE=1 SV=1	N/A	lcl|SeqIndex10199 CDD=87531 ClusterMatch=Q6YGZ4 DomainDesc=PAS_fold._The_PAS_fold_corresponds_to_the_structur... ; Score = 72.5 bits (152), Expect(2) = 1e-24; Identities = 23/65 (35%), Positives = 44		5	-0.80155	-0.023575	0.165025	2.21605	-0.636525	-1.01372	-0.447925	0.23575	1.06087	0.730825	-0.04715	-1.43807
193399	0.692	sp|P13667|PDIA4_HUMAN Protein disulfide-isomerase A4 OS=Homo sapiens GN=PDIA4 PE=1 SV=2	N/A	lcl|SeqIndex2399 CDD=48547 ClusterMatch=P08003 DomainDesc=PDIa_family,_endoplasmic_reticulum_protein_38_(ERp... ; Score = 359 bits (778), Expect = 1e-99; Identities = 146/199 (73%), Positives = 166/		1	-0.497943	-0.638539	-0.0585815	0.714695	1.41767	-0.726411	-1.23607	-0.831858	0.433503	0.925588	1.64614	-1.1482
202192	0.6882	sp|Q8BH16|FBXL2_MOUSE F-box/LRR-repeat protein 2 OS=Mus musculus GN=Fbxl2 PE=2 SV=1	N/A	?		5	0.421413	1.45874	0.421413	0.162082	-1.52357	-0.875242	0.291747	1.5884	-0.0972491	0.0324164	-0.226915	-1.65324
218524	0.6832	sp|O15127|SCAM2_HUMAN Secretory carrier-associated membrane protein 2 OS=Homo sapiens GN=SCAMP2 PE=1 SV=2	SCAMP family	lcl|SeqIndex1242 CDD=67747 ClusterMatch=O15126 DomainDesc=SCAMP_family._In_vertebrates,_secretory_carrier_me... ; Score = 201 bits (434), Expect(3) = 5e-81; Identities = 97/133 (72%), Positives = 11		1	-0.920112	-0.333374	0.360044	0.360044	1.16014	1.16014	-1.66687	-1.66687	-0.333374	1.00012	0.573403	0.306704
238912	0.6784	sp|A2AX52|CO6A4_MOUSE Collagen alpha-4(VI) chain OS=Mus musculus GN=Col6a4 PE=1 SV=2	Acropora homologs annotated as "coadhesin"	?		5	-0.242577	0.649323	0.722832	-0.472903	-1.77155	-0.815942	0.306285	0.306285	2.16359	0.463102	-0.776738	-0.53171
216823	0.6703	sp|Q90593|GRP78_CHICK 78 kDa glucose-regulated protein OS=Gallus gallus GN=HSPA5 PE=2 SV=1	Heat shock protein 70 family	lcl|SeqIndex12749 CDD=31190 ClusterMatch=Q90593 DomainDesc=Cell_division_ATPase_FtsA_[Cell_division_and_chrom... ; Score = 149 bits (319), Expect(3) = 2e-74; Identities = 59/87 (67%), Positives = 73		1	-0.0682992	-1.11296	-0.35282	0.823483	1.16321	-0.55241	-0.607615	-1.30405	0.0675915	1.43924	1.4817	-0.977068
245283	0.6679	No_hits_found	N/A	lcl|SeqIndex93899 GeneFamily=87235 NumReads=7 Source=contig25546; Score = 138 bits (299), Expect = 2e-33; Identities = 56/80 (70%), Positives = 67/80 (83%), Gaps = 0/80 (0%); Frame = -3/+1; Score =		5	-0.91128	1.4769	0.974127	-0.659892	-0.282811	-1.03697	0.471352	1.85398	0.345658	-0.785586	-0.785586	-0.659892
60023	0.6676	sp|P07814|SYEP_HUMAN Bifunctional aminoacyl-tRNA synthetase OS=Homo sapiens GN=EPRS PE=1 SV=5	N/A	lcl|SeqIndex3498 CDD=30790 ClusterMatch=P28668 DomainDesc=Threonyl-tRNA_synthetase_[Translation,_ribosomal_s... ; Score = 78.0 bits (164), Expect(3) = 1e-28; Identities = 29/31 (93%), Positives = 31/		1	-0.250805	-0.992548	-0.213451	0.91784	0.208115	0.160088	-0.357531	-1.41945	-0.853805	1.19533	2.10783	-0.50161
233699	0.6615	No_hits_found	N/A	lcl|SeqIndex17878 CDD=69719 ClusterMatch=XP_001623650 DomainDesc=Cobalamin_biosynthesis_protein_CobT._This_family_c... ; Score = 119 bits (255), Expect(4) = 3e-38; Identities = 46/69 (66%), Positive		3	0.45782	0.514457	-0.297347	-0.523897	-0.995875	0.722128	0.778765	2.11919	-0.599413	-1.6944	-0.561655	0.0802364
140821	0.6518	sp|Q8IZC6|CORA1_HUMAN Collagen alpha-1(XXVII) chain OS=Homo sapiens GN=COL27A1 PE=1 SV=1	N/A	?		1	-0.440385	-0.963419	-0.997959	0.432983	0.506998	0.511932	-0.943682	-1.20026	-0.43545	2.17479	0.738909	0.615552
106390	0.6497	sp|Q3SYV5|TSN33_BOVIN Tetraspanin-33 OS=Bos taurus GN=TSPAN33 PE=2 SV=1	N/A	?		5	0.0431436	0.338985	1.67027	0.191064	-1.06626	-1.65795	-0.6225	1.44839	0.560866	-0.252698	0.412946	-1.06626
177096	0.6476	sp|Q9D4H7|LONF3_MOUSE LON peptidase N-terminal domain and RING finger protein 3 OS=Mus musculus GN=Lonrf3 PE=2 SV=1	N/A	?		5	-0.0731984	0.731984	-0.0731984	-0.512389	-1.17118	-1.82996	0.878381	1.50057	1.46397	-0.182996	-0.402591	-0.329393
177989	0.6446	sp|Q91717|CO2A1_XENLA Collagen alpha-1(II) chain OS=Xenopus laevis GN=col2a1 PE=2 SV=2	N/A	lcl|SeqIndex2405 CDD=47387 ClusterMatch=P08121 DomainDesc=Fibrillar_collagens_C-terminal_domain;_Found_at_C-... ; Score = 116 bits (249), Expect = 8e-27; Identities = 44/79 (55%), Positives = 59/79		4	1.88952	0.995073	0.480766	-0.503127	-1.0398	-0.234792	-0.726739	1.12924	0.391321	-0.391321	-1.59882	-0.391321
163545	0.636	sp|Q90ZH9|S17AB_XENLA Transcription factor Sox-17-alpha-B OS=Xenopus laevis GN=sox17a-b PE=1 SV=1	N/A	lcl|SeqIndex3863 CDD=35207 ClusterMatch=P35713 DomainDesc=Chromatin-associated_proteins_containing_the_HMG_d... ; Score = 141 bits (307), Expect(4) = 1e-59; Identities = 58/62 (93%), Positives = 61/		1	-0.354429	-0.475948	-1.32658	1.10379	0.739238	-0.475948	-0.718985	-1.69113	0.253164	1.58987	0.739238	0.617719
206913	0.6339	sp|Q866S3|AQP5_SHEEP Aquaporin-5 OS=Ovis aries GN=AQP5 PE=2 SV=1	N/A	?		1	-0.296902	-1.22633	-0.606712	2.10413	0.709982	-0.0645439	-1.07143	-1.30379	0.63253	0.864888	-0.0645439	0.322719
216752	0.6305	sp|Q9R279|CLCN3_CAVPO H(+)/Cl(-) exchange transporter 3 OS=Cavia porcellus GN=CLCN3 PE=2 SV=1	N/A	lcl|SeqIndex8278 CDD=73091 ClusterMatch=Q5RBK4 DomainDesc=This_cd_contains_two_tandem_repeats_of_the_cystath... ; Score = 116 bits (248), Expect = 3e-26; Identities = 62/76 (81%), Positives = 67/76		1	-0.0878771	-1.04654	-0.950671	0.295587	0.583185	-0.279609	0.00798883	-1.90933	0.00798883	0.391453	1.15838	1.82944
240215	0.6303	sp|B1H2T2|CC058_XENTR UPF0672 protein C3orf58 homolog OS=Xenopus tropicalis PE=2 SV=1	sp|Q8NDZ4.1|DIA1_HUMAN RecName: Full=Deleted in autism protein 1; AltName: Full=Golgi Protein of 49 kDa; Short=GoPro49; AltName: Full=Hypoxia and AKT-induced stem cell factor; Short=HASF; Flags: Precursor	?		4	0.80425	1.74124	0.335755	-0.320138	-0.507537	-1.72562	0.80425	0.335755	0.523153	-1.06973	-1.25713	0.335755
248354	0.6257	No_hits_found	N/A	lcl|SeqIndex75032 GeneFamily=10526 NumReads=3 Source=contig24481; Score = 59.3 bits (123), Expect = 9e-09; Identities = 39/50 (78%), Positives = 42/50 (84%), Gaps = 0/50 (0%); Frame = +1/-3; Score =		2	-0.491982	-1.10272	-0.593771	-1.40809	1.64559	0.424122	0.322333	-1.00093	-0.593771	0.525912	1.13665	1.13665
173450	0.6181	sp|A5D7I4|EXT1_BOVIN Exostosin-1 OS=Bos taurus GN=EXT1 PE=2 SV=1	N/A	lcl|SeqIndex14839 ClusterMatch=Q9JK82 GOMatch=A7SR92 GOTerms=GO:0016020,GO:0016020 ; Score = 108 bits (230), Expect(2) = 9e-28; Identities = 41/50 (82%), Positives = 45/50 (90%), Gaps = 0/50 (0%); F		5	0.226816	1.09284	0.103098	0.0412393	-0.144338	-1.62895	0.845406	1.83515	0.412393	-0.948504	-0.57735	-1.2578
129568	0.616	sp|A7S4N4|SERIC_NEMVE Probable serine incorporator OS=Nematostella vectensis GN=serinc PE=3 SV=1	N/A	lcl|SeqIndex211 CDD=66988 ClusterMatch=A4FUZ5 DomainDesc=Serine_incorporator_(Serinc)._This_is_a_family_of_... ; Score = 194 bits (418), Expect(3) = 3e-58; Identities = 79/114 (69%), Positives = 93/		5	0.517217	1.00883	1.13173	1.19318	-0.711813	-1.44923	0.517217	-0.15875	0.701571	-0.220201	-1.69504	-0.834716
240418	0.6137	sp|Q8IIG7|YPF05_PLAF7 Uncharacterized protein PF11_0207 OS=Plasmodium falciparum (isolate 3D7) GN=PF11_0207 PE=4 SV=2	sp|Q92543.2|SNX19_HUMAN RecName: Full=Sorting nexin-19			3	0.0266016	0.944357	-0.771447	-0.891154	-0.851252	1.54289	1.82221	0.226114	0.066504	-0.931056	-1.17047	-0.0133008
170004	0.6114	sp|Q9UJ83|HACL1_HUMAN 2-hydroxyacyl-CoA lyase 1 OS=Homo sapiens GN=HACL1 PE=1 SV=2	N/A	lcl|SeqIndex15309 CDD=48178 ClusterMatch=Q9QXE0 DomainDesc=Thiamine_pyrophosphate_(TPP)_family,_Acetohydroxya... ; Score = 93.2 bits (197), Expect = 2e-19; Identities = 50/62 (80%), Positives = 55/62		4	1.45358	0.99696	0.175039	-0.646882	-0.829532	-1.28615	1.36226	0.540337	0.449012	0.0837142	-0.920856	-1.37748
89179	0.6102	sp|Q61655|DD19A_MOUSE ATP-dependent RNA helicase DDX19A OS=Mus musculus GN=Ddx19a PE=2 SV=2	N/A	lcl|SeqIndex9018 CDD=83336 ClusterMatch=Q61655 DomainDesc=ATP-dependent_RNA_helicase_RhlE... ; Score = 159 bits (342), Expect = 2e-39; Identities = 64/78 (82%), Positives = 73/78 (93%), Gaps = 0/78		1	0.179364	-0.825072	0.107618	1.47078	0.609836	-0.968563	-0.968563	-0.753327	-0.753327	1.32729	1.47078	-0.896818
241309	0.6083	No_hits_found	N/A	?		5	-0.721245	0.839482	0.910424	-0.437477	-0.508419	-1.85632	-0.0827658	1.76173	1.05231	-0.579361	-0.650303	0.271945
241947	0.6069	No_hits_found	sp|Q6IP06.1|STK3_XENLA RecName: Full=Serine/threonine-protein kinase 3; Contains: RecName: Full=Serine/threonine-protein kinase 3 36kDa subunit; Short=MST2/N; Contains: RecName: Full=Serine/threonine-protein kinase 3 20kDa subunit; Short=MST2/C	?		4	0.946535	1.10429	-0.552145	-0.315511	-0.946535	-0.394389	0.552145	2.20858	-0.394389	-0.315511	-0.631023	-1.26205
200360	0.6047	sp|A2RT91|ANKAR_MOUSE Ankyrin and armadillo repeat-containing protein OS=Mus musculus GN=Ankar PE=2 SV=1	N/A	?		1	-0.0947802	-0.301573	0.525599	1.45617	1.45617	-0.301573	-1.23214	-2.05932	-0.40497	0.21541	0.525599	0.21541
168923	0.6041	sp|Q921W4|QORL1_MOUSE Quinone oxidoreductase-like protein 1 OS=Mus musculus GN=Cryzl1 PE=2 SV=1	N/A	lcl|SeqIndex12994 CDD=31262 ClusterMatch=Q921W4 DomainDesc=Zn-dependent_alcohol_dehydrogenases,_class_III_[En... ; Score = 90.0 bits (190), Expect(4) = 4e-36; Identities = 38/63 (60%), Positives = 48		2	-0.666357	-1.01656	-1.07493	-0.316155	0.792819	1.78506	-0.841459	-1.13329	0.500984	0.0340475	0.559351	1.37649
204601	0.6033	sp|Q9CZR2|NALD2_MOUSE N-acetylated-alpha-linked acidic dipeptidase 2 OS=Mus musculus GN=Naalad2 PE=1 SV=2	N/A	?		5	-0.322189	0.11716	2.0503	0.380769	-0.585799	-2.16746	-0.23432	0.732248	0.732248	-0.14645	-0.585799	0.0292899
240625	0.6005	sp|Q6P7H4|NIPA_XENLA NIPA-like protein OS=Xenopus laevis GN=zc3hc1 PE=2 SV=1	N/A	lcl|SeqIndex10904 CDD=71404 ClusterMatch=Q80YV2 DomainDesc=C3HC_zinc_finger-like._This_zinc-finger_like_domai... ; Score = 181 bits (390), Expect(3) = 6e-67; Identities = 69/81 (85%), Positives = 76		4	0.423662	0.305431	-0.167494	-0.995112	-1.7045	0.187199	1.13305	2.0789	-0.403956	0.0689682	-0.995112	0.0689682
21552	0.5992	sp|Q8R4F0|MCLN3_MOUSE Mucolipin-3 OS=Mus musculus GN=Mcoln3 PE=1	N/A	lcl|SeqIndex14497 ClusterMatch=Q9GZU1 GOMatch=A7S161 GOTerms=GO:0005216,GO:0005216,GO:0006811,GO:0016020,GO:0005216,GO:0006810,GO:0006811,GO:0016021 ; Score = 138 bits (295), Expect = 5e-33; Identit		4	1.16887	0.315912	0.0315912	-1.67433	0.126365	-0.53705	1.26365	1.4532	0.410686	-0.442277	-1.29524	-0.821371
245338	0.5974	sp|Q3TTY0|PLB1_MOUSE Phospholipase B1, membrane-associated OS=Mus musculus GN=Plb1 PE=2 SV=2	N/A	lcl|SeqIndex33241 GeneFamily=90968 NumReads=1 Source=E60BDOM02HGRSY; Score = 60.2 bits (125), Expect = 2e-09; Identities = 31/59 (52%), Positives = 38/59 (64%), Gaps = 0/59 (0%); Frame = +2/+2		3	1.52773	0.589774	-0.689254	-0.34818	0.760311	1.27192	0.163431	-0.518717	-1.3714	-1.79775	0.333968	0.0781628
240958	0.5962	No_hits_found	N/A	?		4	0.616704	0.191391	1.63746	-1.67999	-0.574173	0.276454	0.786829	1.21214	0.106328	-0.914423	-1.25467	-0.404048
235197	0.5945	sp|Q5ZJ85|PRPF3_CHICK U4/U6 small nuclear ribonucleoprotein Prp3 OS=Gallus gallus GN=PRPF3 PE=2 SV=1	N/A	lcl|SeqIndex8133 CDD=71998 ClusterMatch=Q5R5F1 DomainDesc=pre-mRNA_processing_factor_3_(PRP3)._Pre-mRNA_proc... ; Score = 254 bits (549), Expect(2) = 9e-76; Identities = 103/127 (81%), Positives = 1		1	-1.57355	-0.592634	0.715248	1.69616	-1.00135	0.0613069	-0.347406	-0.183921	0.79699	0.715248	0.960476	-1.24657
201671	0.594	sp|A2BGS3|TM116_DANRE Transmembrane protein 116 OS=Danio rerio GN=tmem116 PE=2 SV=1	N/A	?		5	-0.737768	1.63748	0.341892	0.233926	-0.9537	-0.737768	0.773756	0.66579	1.20562	-1.16963	-1.49353	0.233926
101464	0.5927	sp|Q9C0G6|DYH6_HUMAN Dynein heavy chain 6, axonemal OS=Homo sapiens GN=DNAH6 PE=1 SV=3	N/A	?		1	-0.259365	-0.466857	0.155619	0.570602	1.08933	-0.466857	-1.03746	-1.55619	-0.622475	2.23054	0.0518729	0.311238
180887	0.5899	sp|Q8C2S5|FBXL5_MOUSE F-box/LRR-repeat protein 5 OS=Mus musculus GN=Fbxl5 PE=2 SV=2	N/A	?		1	-1.17779	-0.952014	-0.319847	0.944488	0.312321	-1.49387	-0.139227	-0.590775	1.17026	1.07995	1.5315	-0.365001
181577	0.5891	sp|P50579|AMPM2_HUMAN Methionine aminopeptidase 2 OS=Homo sapiens GN=METAP2 PE=1 SV=1	N/A	lcl|SeqIndex7283 CDD=29977 ClusterMatch=Q3ZC89 DomainDesc=Similar_to_Prolidase_and_Aminopeptidase_P._The_mem... ; Score = 161 bits (347), Expect = 3e-40; Identities = 67/140 (47%), Positives = 89/14		1	-0.147062	-0.893687	1.14256	1.48194	0.0565625	-1.50456	-1.57244	-0.214937	1.14256	-0.0113125	0.735312	-0.214937
199942	0.5884	No_hits_found	N/A	?		5	-1.47283	0.252911	1.6216	0.431436	-1.71087	-0.758732	0.550453	0.431436	1.02652	0.312419	0.193402	-0.877749
165267	0.5875	sp|P41224|TEF_RAT Thyrotroph embryonic factor OS=Rattus norvegicus GN=Tef PE=1 SV=3	N/A	lcl|SeqIndex3940 CDD=47665 ClusterMatch=P39572 DomainDesc=basic_region_leucin_zipper;_... ; Score = 98.5 bits (209), Expect(3) = 7e-40; Identities = 41/49 (83%), Positives = 44/49 (89%), Gaps = 0/49		5	-0.331458	0.156689	0.174769	-0.114504	-0.910002	-1.01848	0.644836	2.63358	0.644836	-0.584571	-0.711127	-0.584571
248620	0.5869	No_hits_found	N/A	?		4	-0.08593	0.355996	0.355996	-0.380547	-1.41171	-0.233239	0.650613	2.27101	0.0613786	-1.2644	-0.969782	0.650613
241914	0.5821	No_hits_found	N/A	lcl|SeqIndex20509 ClusterMatch=XP_001635015 GOMatch=A7S045 GOTerms=GO:0005515,GO:0005515,GO:0008270 ; Score = 197 bits (425), Expect = 2e-50; Identities = 78/84 (92%), Positives = 82/84 (97%), Gaps		4	1.00325	0.489738	0.603851	-1.45019	-0.594342	0.660908	0.546795	1.34559	0.660908	-1.22197	-0.594342	-1.45019
172093	0.58	sp|Q03251|GRP8_ARATH Glycine-rich RNA-binding protein 8 OS=Arabidopsis thaliana GN=GRP8 PE=1 SV=1	N/A	lcl|SeqIndex5394 CDD=34080 ClusterMatch=Q03878 DomainDesc=Predicted_membrane_protein_[Function_unknown]... ; Score = 91.3 bits (193), Expect(2) = 6e-19; Identities = 39/64 (60%), Positives = 49/64 (7		4	1.75444	1.62986	1.00699	-0.695547	-1.04851	-0.695547	-0.674784	0.695547	-0.114194	-0.570971	-0.446396	-0.840885
238593	0.5797	sp|Q6UPR8|ERMP1_RAT Endoplasmic reticulum metallopeptidase 1 OS=Rattus norvegicus GN=Ermp1 PE=1 SV=1	N/A			2	0.270544	-1.12082	-0.811631	-1.43002	1.66191	0.734333	0.42514	-0.811631	-0.0386491	-0.811631	0.579737	1.35272
245974	0.5797	sp|Q9CXI3|MOXD1_MOUSE DBH-like monooxygenase protein 1 OS=Mus musculus GN=Moxd1 PE=1 SV=1	N/A	lcl|SeqIndex14074 CDD=66991 ClusterMatch=Q9CXI3 DomainDesc=DOMON_domain._The_DOMON_(named_after_dopamine_beta... ; Score = 51.0 bits (105), Expect(2) = 2e-15; Identities = 24/69 (34%), Positives = 37		2	0.164716	-0.565762	-0.608732	0.0358077	0.0358077	0.078777	0.121746	-1.29624	-0.909517	-0.780609	2.18427	1.53973
167244	0.5787	sp|A7S710|DRE2_NEMVE Anamorsin homolog OS=Nematostella vectensis GN=v1g167244 PE=3 SV=1	N/A	lcl|SeqIndex7852 CDD=87468 ClusterMatch=Q5EAC7 DomainDesc=Methyltransferase_domain._Members_of_this_family_a... ; Score = 177 bits (381), Expect(4) = 2e-83; Identities = 75/125 (60%), Positives = 10		5	-0.30131	0.924358	0.985641	1.10821	0.00510695	-1.71083	0.250241	0.556658	-0.30131	0.740508	-0.30131	-1.95596
199929	0.5786	sp|Q13049|TRI32_HUMAN E3 ubiquitin-protein ligase TRIM32 OS=Homo sapiens GN=TRIM32 PE=1 SV=2	N/A	?		4	0.758939	1.90933	-0.487319	-0.583185	-0.391453	-1.35011	1.1424	0.0878771	0.663073	-0.870782	-1.25425	0.375475
172038	0.5785	sp|Q7ZUW2|HYOU1_DANRE Hypoxia up-regulated protein 1 OS=Danio rerio GN=hyou1 PE=2 SV=1	N/A	lcl|SeqIndex16192 CDD=79309 ClusterMatch=Q9Y4L1 DomainDesc=heat_shock_protein_70... ; Score = 154 bits (332), Expect(2) = 1e-45; Identities = 61/95 (64%), Positives = 79/95 (83%), Gaps = 0/95 (0%);		1	-0.606395	-0.793852	-0.282606	-0.0951486	-0.163315	0.194558	-1.03243	-1.27102	0.0752668	2.20546	1.48972	0.279765
172491	0.5784	sp|Q9Z1N1|F16P2_RAT Fructose-1,6-bisphosphatase isozyme 2 OS=Rattus norvegicus GN=Fbp2 PE=2 SV=1	N/A	lcl|SeqIndex2222 CDD=84227 ClusterMatch=P00637 DomainDesc=bifunctional_inositol-1_monophosphatase/fructose-1... ; Score = 37.3 bits (75), Expect = 0.006; Identities = 14/28 (50%), Positives = 22/28 (		4	1.62688	0.793402	1.40248	-0.520921	-0.969714	-0.649147	-0.520921	1.43454	-0.424751	-0.873544	-0.585034	-0.713261
241935	0.5782	sp|P42229|STA5A_HUMAN Signal transducer and activator of transcription 5A OS=Homo sapiens GN=STAT5A PE=1 SV=1	N/A	lcl|SeqIndex70856 GeneFamily=62528 NumReads=1 Source=E60BDOM01CXV6N; Score = 48.3 bits (99), Expect(2) = 8e-08; Identities = 20/25 (80%), Positives = 23/25 (92%), Gaps = 0/25 (0%); Frame = +2/-2; Sco		4	1.57487	0.520873	0.545385	-0.778246	-0.104175	-1.21946	0.61892	0.692455	0.594408	-0.0796629	-2.13864	-0.226733
185644	0.5772	sp|Q4R571|TSSC1_MACFA Protein TSSC1 OS=Macaca fascicularis GN=TSSC1 PE=2 SV=1	N/A	lcl|SeqIndex11821 CDD=32473 ClusterMatch=Q8K0G5 DomainDesc=FOG:_WD40_repeat_[General_function_prediction_only... ; Score = 172 bits (373), Expect(2) = 2e-73; Identities = 64/86 (74%), Positives = 78		3	0.519656	-0.064957	-1.42905	-1.13675	0.42222	1.98119	-0.357263	0.909398	-0.844441	-1.03931	0.519656	0.519656
205039	0.5768	No_hits_found	N/A	?		4	-0.1507	0.474019	0.638419	-1.43302	-0.380859	-0.676779	0.572659	2.47969	0.276739	-0.775418	-0.446619	-0.578139
244731	0.5752	sp|Q64028|PHC1_MOUSE Polyhomeotic-like protein 1 OS=Mus musculus GN=Phc1 PE=1 SV=2	N/A	lcl|SeqIndex12213 CDD=71090 ClusterMatch=Q8QHL5 DomainDesc=SAM_domain_(Sterile_alpha_motif).... ; Score = 235 bits (507), Expect = 5e-62; Identities = 96/103 (93%), Positives = 102/103 (99%), Gaps =		1	-0.60186	-0.0994377	-0.664662	0.968209	0.52859	-0.476254	0.214576	-2.23473	-0.539057	1.21942	1.34503	0.340181
243883	0.5727	sp|Q9HAP2|MLXIP_HUMAN MLX-interacting protein OS=Homo sapiens GN=MLXIP PE=1 SV=2	N/A	?		1	-2.14361	-0.27591	-0.0212238	0.742834	0.148567	-0.785281	-0.27591	-0.4457	0.997519	0.573043	1.84647	-0.360805
238327	0.571	sp|Q54RA4|Y3291_DICDI Probable iron/ascorbate oxidoreductase DDB_G0283291 OS=Dictyostelium discoideum GN=DDB_G0283291 PE=3	N/A	lcl|SeqIndex3972 CDD=33294 ClusterMatch=P41090 DomainDesc=Isopenicillin_N_synthase_and_related_dioxygenases_... ; Score = 252 bits (544), Expect = 3e-67; Identities = 96/146 (65%), Positives = 115/1		4	0.527379	1.76557	-0.710815	-0.504449	-0.779603	-0.229295	0.114648	1.69678	-0.229295	-0.91718	-1.3987	0.664956
240915	0.5705	sp|Q9NQG7|HPS4_HUMAN Hermansky-Pudlak syndrome 4 protein OS=Homo sapiens GN=HPS4 PE=1 SV=2	N/A	?		3	-0.633648	0.500617	-1.22179	-0.717668	-0.17154	1.55086	1.42483	-0.759677	-0.339579	-1.01174	-0.0875204	1.46684
245366	0.5702	No_hits_found	N/A	lcl|SeqIndex19051 ClusterMatch=XP_001628779 GeneCluster=14624 GeneFamily=93396 ; Score = 94.5 bits (200), Expect = 7e-20; Identities = 37/51 (72%), Positives = 45/51 (88%), Gaps = 0/51 (0%); Frame =		5	0.439423	0.999066	0.0787646	0.489169	-0.816664	-1.94839	0.302622	1.50896	0.874701	-1.339	-0.281894	-0.306767
143158	0.5697	sp|A7SGZ5|EIF3K_NEMVE Eukaryotic translation initiation factor 3 subunit K OS=Nematostella vectensis GN=v1g170558 PE=3 SV=1	N/A	?		2	-0.347882	-1.20735	-0.593445	-0.2251	0.388809	2.4761	0.634373	-0.2251	-1.45292	0.0204636	0.143245	0.388809
164144	0.5693	sp|A2TIL1|GSHR_CALJA Glutathione reductase, mitochondrial OS=Callithrix jacchus GN=GSR PE=2 SV=1	N/A	lcl|SeqIndex4204 CDD=81479 ClusterMatch=P47791 DomainDesc=soluble_pyridine_nucleotide_transhydrogenase... ; Score = 212 bits (458), Expect(4) = 4e-123; Identities = 87/114 (76%), Positives = 101/114		3	1.44611	0.323248	-0.901691	-1.00377	-0.595456	-1.00377	0.425326	1.34403	0.221169	-1.00377	-0.697534	1.44611
239945	0.5684	sp|Q8TDM6|DLG5_HUMAN Disks large homolog 5 OS=Homo sapiens GN=DLG5 PE=1 SV=4	N/A	lcl|SeqIndex21181 ClusterMatch=XP_001638402 GOMatch=A7RQC8 GOTerms=GO:0005515,GO:0005515 ; Score = 81.3 bits (171), Expect(2) = 1e-21; Identities = 33/56 (58%), Positives = 46/56 (82%), Gaps = 0/56 (		5	-1.63948	0.327895	0.371614	0.327895	-0.808808	-1.42088	0.590211	1.28972	1.72691	-0.0218597	-0.284176	-0.459053
242764	0.5673	No_hits_found	N/A	lcl|SeqIndex32262 GeneFamily=14214 NumReads=1 Source=E60BDOM02FY5H0; Score = 69.8 bits (146), Expect = 3e-12; Identities = 24/48 (50%), Positives = 32/48 (66%), Gaps = 0/48 (0%); Frame = -2/-1; Score		1	-0.361444	-0.571314	1.38748	1.24756	0.268168	-1.34084	-1.27088	-1.34084	-0.151573	0.547996	1.10765	0.478039
164939	0.5669	sp|P12394|CP17A_CHICK Steroid 17-alpha-hydroxylase/17,20 lyase OS=Gallus gallus GN=CYP17A1 PE=2 SV=1	N/A	?		3	0.397444	0.979069	0.630094	-0.998457	-1.34743	1.09539	1.21172	0.397444	-0.882132	-1.69641	0.397444	-0.184181
245600	0.5651	sp|Q6AXK4|BABA1_DANRE BRISC and BRCA1-A complex member 1 OS=Danio rerio GN=babam1 PE=2 SV=2	N/A	lcl|SeqIndex9546 ClusterMatch=Q6DJG6 GeneCluster=7566 GeneFamily=63672 NumReads=73 ; Score = 192 bits (414), Expect(4) = 1e-91; Identities = 77/100 (77%), Positives = 86/100 (86%), Gaps = 0/100 (0%)		4	0.803847	0.803847	-0.617693	-0.211539	-1.63308	0.296154	1.00692	1.81923	-0.211539	-0.617693	-0.11	-1.32846
231850	0.5626	sp|Q9EQC4|ELOV4_MOUSE Elongation of very long chain fatty acids protein 4 OS=Mus musculus GN=Elovl4 PE=1 SV=2	N/A	lcl|SeqIndex14369 ClusterMatch=Q9EQC4 GOMatch=A7RI99 GOTerms=GO:0016021,GO:0016021 ; Score = 297 bits (642), Expect(3) = 2e-107; Identities = 112/170 (65%), Positives = 139/170 (81%), Gaps = 0/170 (		5	-0.397479	0.695588	1.09307	-0.794957	-0.0993696	0.298109	-0.0993696	1.58991	0.993696	-0.397479	-0.894327	-1.98739
185519	0.5621	sp|Q5ZME8|SMU1_CHICK WD40 repeat-containing protein SMU1 OS=Gallus gallus GN=SMU1 PE=2 SV=1	N/A	lcl|SeqIndex8874 CDD=84748 ClusterMatch=Q5ZME8 DomainDesc=WD_domain,_G-beta_repeat.... ; Score = 780 bits (1698), Expect(2) = 0.0; Identities = 324/337 (96%), Positives = 334/337 (99%), Gaps = 0/337		3	0.381247	0.309763	-1.04843	-1.26288	-0.333591	1.95389	0.738666	1.09609	-0.833978	-0.405075	-1.11991	0.524215
236613	0.5589	sp|Q6NZW8|AR8BA_DANRE ADP-ribosylation factor-like protein 8B-A OS=Danio rerio GN=arl8ba PE=2 SV=1	N/A	lcl|SeqIndex9839 CDD=47508 ClusterMatch=Q6NZW8 DomainDesc=ARF-like_small_GTPases;_ARF,_ADP-ribosylation_fact... ; Score = 233 bits (504), Expect = 1e-61; Identities = 96/102 (94%), Positives = 100/1		4	0.27	0.572804	-0.0328038	-0.275047	-0.0630842	0.0883178	1.39037	2.02626	-0.51729	-1.51654	-0.880655	-1.06234
206240	0.5577	No_hits_found	N/A	lcl|SeqIndex18907 ClusterMatch=XP_001628181 GeneCluster=14532 GeneFamily=1134 NumReads=2 ; Score = 104 bits (222), Expect(2) = 4e-35; Identities = 41/77 (53%), Positives = 63/77 (81%), Gaps = 0/77 (		5	-0.457129	0.420558	0.932542	1.59081	-0.0182851	-0.822832	-1.70052	1.37139	-0.0182851	0.274277	-0.310847	-1.26168
128041	0.557	sp|O15995|CCNE_HEMPU G1/S-specific cyclin-E OS=Hemicentrotus pulcherrimus GN=CYCE PE=2 SV=1	N/A	lcl|SeqIndex12833 CDD=47698 ClusterMatch=Q91780 DomainDesc=domain_present_in_cyclins,_TFIIB_and_Retinoblastom... ; Score = 86.3 bits (182), Expect = 2e-17; Identities = 35/38 (92%), Positives = 37/38		4	-0.278254	0.319784	1.46602	-1.07564	-0.776619	-0.278254	1.61553	0.768313	0.917822	-1.12547	-1.17531	-0.377927
236240	0.554	sp|P50416|CPT1A_HUMAN Carnitine O-palmitoyltransferase 1, liver isoform OS=Homo sapiens GN=CPT1A PE=1 SV=2	N/A	lcl|SeqIndex4488 ClusterMatch=P52826 GOMatch=A7RW64 GOTerms=GO:0008415,GO:0008415,GO:0008415,GO:0016740 ; Score = 44.1 bits (90), Expect = 6e-05; Identities = 20/53 (37%), Positives = 27/53 (50%), Ga		5	-0.25577	1.55787	0.860317	-0.25577	-0.395281	-0.25577	-0.25577	0.930073	1.13934	-1.9299	-1.23235	0.0930073
206996	0.5537	No_hits_found	N/A	lcl|SeqIndex677 CDD=47576 ClusterMatch=ABV24984 DomainDesc=Beta/gamma_crystallins;_Beta/gamma_crystallins_... ; Score = 34.1 bits (68), Expect(3) = 2e-07; Identities = 13/17 (76%), Positives = 15/17		1	-0.540648	-0.207372	0.836893	0.348088	0.0370307	-1.02945	-0.451774	-1.16276	1.74785	1.74785	-1.00723	-0.318464
3693	0.5533	sp|Q5XHZ6|KLHL7_RAT Kelch-like protein 7 OS=Rattus norvegicus GN=Klhl7 PE=2 SV=1	N/A	?		3	-0.222637	0.311692	-0.756967	-0.133582	-0.489802	1.46941	2.00374	0.400747	-1.11319	-1.11319	-0.935077	0.578857
237075	0.5524	sp|P54611|VATE_DROME V-type proton ATPase subunit E OS=Drosophila melanogaster GN=Vha26 PE=2 SV=1	N/A	lcl|SeqIndex4559 CDD=30768 ClusterMatch=P54611 DomainDesc=ATPase_involved_in_DNA_repair_[DNA_replication,_re... ; Score = 394 bits (854), Expect = 1e-109; Identities = 183/227 (80%), Positives = 207		5	-0.904084	0.101784	1.1795	-0.185607	-0.329302	-0.832236	-0.185607	2.47276	0.676566	-0.616693	-0.616693	-0.760389
235646	0.5522	sp|Q6GR34|CP52A_XENLA Uncharacterized protein C16orf52 homolog A OS=Xenopus laevis PE=2 SV=1	N/A	lcl|SeqIndex9646 ClusterMatch=Q6GR34 GeneCluster=7656 GeneFamily=18258 NumReads=11 ; Score = 45.5 bits (93), Expect(2) = 2e-12; Identities = 15/18 (83%), Positives = 18/18 (100%), Gaps = 0/18 (0%); F		4	-0.0255427	1.09834	0.178799	-0.74074	-0.0255427	-0.945082	2.12005	1.20051	-0.229885	-0.996167	-0.791825	-0.842911
177129	0.5517	sp|Q5R6K8|PP4C_PONAB Serine/threonine-protein phosphatase 4 catalytic subunit OS=Pongo abelii GN=PPP4C PE=2 SV=1	N/A	lcl|SeqIndex9675 CDD=84562 ClusterMatch=Q6IP91 DomainDesc=Calcineurin-like_phosphoesterase._This_family_incl... ; Score = 449 bits (975), Expect(5) = 0.0; Identities = 178/182 (97%), Positives = 180		5	0.54854	0.54854	0.231312	-0.323837	-1.75136	-0.878986	-0.323837	2.45191	0.152005	-0.00660892	-0.482451	-0.165223
207789	0.5515	No_hits_found	N/A	?		1	-0.804595	-1.60919	0.43887	-0.073145	0.804595	0.58516	-0.365725	-1.68234	0.073145	0.87774	0.073145	1.68234
246648	0.5496	No_hits_found	N/A	?		3	1.17172	0.186928	-0.524311	-0.743154	-0.579022	-0.524311	2.64891	0.241639	-0.360179	-0.797865	-0.524311	-0.196047
238399	0.549	No_hits_found	N/A	?		5	-0.414995	0.987401	0.0429305	-0.0143102	-0.243273	-1.18774	0.271893	2.56152	0.157412	-0.500856	-0.615337	-1.04464
245931	0.5475	No_hits_found	N/A	?		5	0.92844	1.31262	0.224106	0.416197	-0.86441	-1.8889	1.18456	0.92844	-0.224106	-0.992471	-0.352167	-0.672319
242499	0.5467	sp|Q98930|SORL_CHICK Sortilin-related receptor (Fragment) OS=Gallus gallus GN=SORL1 PE=2 SV=1	N/A	lcl|SeqIndex13077 ClusterMatch=Q92673 GOMatch=A7S315 GOTerms=GO:0016021,GO:0016021 ; Score = 58.3 bits (121), Expect(3) = 4e-25; Identities = 22/35 (62%), Positives = 29/35 (82%), Gaps = 0/35 (0%); F		5	-0.235575	0.873012	1.31645	0.651295	-0.845297	-1.89845	-0.568151	0.485007	1.37188	-1.12244	0.041572	-0.0692867
243788	0.5448	sp|O94827|PKHG5_HUMAN Pleckstrin homology domain-containing family G member 5 OS=Homo sapiens GN=PLEKHG5 PE=2 SV=3	N/A	lcl|SeqIndex61779 GOMatch=A7S9N2 GOTerms=GO:0005089,GO:0005089,GO:0005622,GO:0035023 ; Score = 71.1 bits (152), Expect = 6e-13; Identities = 34/61 (55%), Positives = 41/61 (67%), Gaps = 0/61 (0%); Fr		5	-0.340341	1.3954	0.476478	1.2933	-0.646648	-1.56557	0.323324	1.2933	0.221222	-1.05506	-1.05506	-0.340341
237009	0.5435	sp|O44252|ROST_DROME Protein rolling stone OS=Drosophila melanogaster GN=rost PE=2 SV=2	N/A	?		3	-0.127899	-0.383698	-1.06583	-1.23636	1.06583	0.383698	1.74796	0.639496	-1.23636	-0.213165	-0.724763	1.15109
231875	0.5419	No_hits_found	N/A	lcl|SeqIndex21661 ClusterMatch=XP_001640526 GOMatch=A7RIV0 GOTerms=GO:0016020,GO:0016020,GO:0016020,GO:0016021 ; Score = 171 bits (369), Expect(3) = 5e-57; Identities = 81/94 (86%), Positives = 87/9		4	-0.0422799	0.10268	0.428838	-0.295959	-0.477158	-0.0785197	0.754997	1.98715	1.1174	-1.81803	-0.839557	-0.839557
237308	0.5404	sp|Q5RBH9|NRBP_PONAB Nuclear receptor-binding protein OS=Pongo abelii GN=NRBP1 PE=2 SV=1	N/A	lcl|SeqIndex15585 ClusterMatch=Q9UHY1 GOMatch=A7SJJ9 GOTerms=GO:0004672,GO:0004672,GO:0004672,GO:0005524,GO:0005524,GO:0006468,GO:0006468 ; Score = 72.1 bits (151), Expect = 4e-13; Identities = 29/36		1	-0.53342	-0.937697	-0.0617644	0.746788	1.82486	-1.67887	-1.20721	-0.263903	-0.0617644	0.612029	0.814168	0.746788
233029	0.5401	sp|Q99020|ROAA_MOUSE Heterogeneous nuclear ribonucleoprotein A/B OS=Mus musculus GN=Hnrnpab PE=1 SV=1	N/A	lcl|SeqIndex13589 CDD=31068 ClusterMatch=Q99020 DomainDesc=RNA-binding_proteins_(RRM_domain)_[General_functio... ; Score = 129 bits (277), Expect(3) = 5e-38; Identities = 51/57 (89%), Positives = 54		5	-0.426701	0.727901	1.0291	0.3765	-2.4347	-0.1757	0.426701	1.1295	0.727901	-0.978901	-0.426701	0.0251
96414	0.54	sp|Q0V9K5|RFX3_XENTR Transcription factor RFX3 OS=Xenopus tropicalis GN=rfx3 PE=2 SV=2	N/A	lcl|SeqIndex4229 ClusterMatch=P48381 GOMatch=A7RX75 GOTerms=GO:0003677,GO:0003677,GO:0006355 ; Score = 401 bits (870), Expect(3) = 3e-133; Identities = 166/183 (90%), Positives = 175/183 (95%), Gaps		5	0.14647	1.06714	0.81605	1.23454	-1.02529	-1.19269	-1.77857	-0.439411	1.23454	0.062773	0.313865	-0.439411
181539	0.5395	sp|Q0MQI5|NDUV1_GORGO NADH dehydrogenase [ubiquinone] flavoprotein 1, mitochondrial OS=Gorilla gorilla gorilla GN=NDUFV1 PE=2 SV=1	N/A	lcl|SeqIndex5777 CDD=81425 ClusterMatch=Q0MQI6 DomainDesc=electron_transport_complex_protein_RnfC... ; Score = 154 bits (330), Expect(2) = 1e-64; Identities = 61/70 (87%), Positives = 64/70 (91%), G		2	-1.0585	-0.426561	-0.426561	-1.14276	1.40607	0.394964	-0.0473956	-1.64832	-0.173784	1.17436	0.816258	1.13223
158359	0.5391	sp|Q86TI4|WDR86_HUMAN WD repeat-containing protein 86 OS=Homo sapiens GN=WDR86 PE=2 SV=3	N/A	lcl|SeqIndex8714 CDD=32473 ClusterMatch=Q5XX13 DomainDesc=FOG:_WD40_repeat_[General_function_prediction_only... ; Score = 42.3 bits (86), Expect = 5e-04; Identities = 16/55 (29%), Positives = 29/55 (		1	-0.199212	-1.37193	0.838195	1.96581	-0.289422	-0.785573	-0.650259	-1.19151	-0.424736	1.15393	0.477358	0.477358
239103	0.5386	No_hits_found	N/A	lcl|SeqIndex21476 ClusterMatch=XP_001639648 GeneCluster=16337 GeneFamily=80559 ; Score = 114 bits (243), Expect(6) = 2e-83; Identities = 45/50 (90%), Positives = 48/50 (96%), Gaps = 0/50 (0%); Frame		4	0.136153	0.486261	0.0194504	-1.38098	-1.61439	-0.680765	0.252855	1.76999	1.30318	-0.797467	0.0194504	0.486261
169611	0.5382	sp|O93400|ACTB_XENLA Actin, cytoplasmic 1 OS=Xenopus laevis GN=actb PE=2 SV=1	N/A	lcl|SeqIndex2697 CDD=34874 ClusterMatch=P12716 DomainDesc=Actin_and_related_proteins_[Cytoskeleton]... ; Score = 242 bits (523), Expect(3) = 3e-82; Identities = 102/103 (99%), Positives = 102/103 (9		3	0.825969	-0.161389	-0.094069	-0.298468	-0.326762	1.74698	0.0722794	0.13716	-1.40144	-1.16387	-0.985813	1.64942
80075	0.5378	sp|Q5S1U6|IFRD1_PIG Interferon-related developmental regulator 1 OS=Sus scrofa GN=IFRD1 PE=2 SV=1	N/A	lcl|SeqIndex8409 CDD=68411 ClusterMatch=Q5S1U6 DomainDesc=Interferon-related_protein_conserved_region._Famil... ; Score = 130 bits (279), Expect(2) = 4e-54; Identities = 50/71 (70%), Positives = 62/		2	0.296441	-0.702097	-0.951732	-1.70064	1.73184	1.48221	0.546076	-0.0156022	-0.57728	-0.702097	0.546076	0.0468065
238822	0.5374	No_hits_found	N/A	lcl|SeqIndex21640 ClusterMatch=XP_001640407 GeneCluster=16472 GeneFamily=83734 ; Score = 296 bits (640), Expect(2) = 2e-90; Identities = 121/191 (63%), Positives = 145/191 (75%), Gaps = 0/191 (0%);		5	0.29782	0.29782	1.82947	0.411275	0.0141819	-0.780005	-1.00691	1.43237	-0.382911	0.411275	-1.00691	-1.51746
181564	0.5371	sp|Q13042|CDC16_HUMAN Cell division cycle protein 16 homolog OS=Homo sapiens GN=CDC16 PE=1 SV=2	N/A	?		4	0.825194	0.612241	-0.559003	-0.346049	0.399288	-0.665479	1.46405	1.67701	-0.0266192	-0.878433	-1.41082	-1.09139
236565	0.5365	sp|Q3ZBY3|CALB2_BOVIN Calretinin OS=Bos taurus GN=CALB2 PE=2	N/A	?		3	0.862193	-1.24661	0.0713917	-0.126308	-0.719409	0.664492	0.862193	-0.192209	-0.917109	-1.37841	0.0713917	2.04839
81131	0.5364	sp|Q9H2X6|HIPK2_HUMAN Homeodomain-interacting protein kinase 2 OS=Homo sapiens GN=HIPK2 PE=1 SV=2	N/A	lcl|SeqIndex8567 CDD=30861 ClusterMatch=Q5U4C9 DomainDesc=Serine/threonine_protein_kinase_[General_function_... ; Score = 64.3 bits (134), Expect(3) = 5e-19; Identities = 23/47 (48%), Positives = 31/		4	-0.0546433	1.03822	0.273216	-1.20215	-0.32786	-0.382503	1.20215	1.91251	-0.0546433	-0.928935	0	-1.47537
238038	0.536	sp|Q505D1|ANR28_MOUSE Serine/threonine-protein phosphatase 6 regulatory ankyrin repeat subunit A OS=Mus musculus GN=Ankrd28 PE=1 SV=1	N/A	lcl|SeqIndex7004 CDD=47577 ClusterMatch=Q3KP44 DomainDesc=ankyrin_repeats;_Ankyrin_repeats_are_about_33_amin... ; Score = 58.8 bits (122), Expect(2) = 1e-13; Identities = 31/87 (35%), Positives = 37/		1	-1.63965	-0.687595	0.370244	0.687595	-0.26446	-1.3223	-0.052892	-0.793379	0.158676	1.74543	1.11073	0.687595
157808	0.5353	sp|Q95266|KCC2D_PIG Calcium/calmodulin-dependent protein kinase type II subunit delta OS=Sus scrofa GN=CAMK2D PE=2 SV=1	N/A	?		4	0.3921	1.34505	0.809017	-0.560852	-0.79909	-0.0248165	0.749457	1.46417	-0.85865	-1.69248	0.213422	-1.03733
229729	0.5353	sp|P97390|VPS45_MOUSE Vacuolar protein sorting-associated protein 45 OS=Mus musculus GN=Vps45 PE=1 SV=1	N/A			3	0.313525	0.384512	0.242538	-0.68029	-1.10621	1.66227	1.02339	1.44931	-0.964238	-0.822264	-1.1772	-0.325356
244785	0.5329	sp|A1L2I9|T214B_XENLA Transmembrane protein 214-B OS=Xenopus laevis GN=tmem214-b PE=2 SV=1	N/A	lcl|SeqIndex93 ClusterMatch=A1L2I9 GeneCluster=75 GeneFamily=72588 GeneMatch=A1L2I9 ; Score = 192 bits (414), Expect(2) = 7e-61; Identities = 86/143 (60%), Positives = 107/143 (74%), Gaps = 0/143 (0		1	-0.341954	-0.341954	0.830459	0.683908	-0.708333	0.0244253	-1.44109	-1.44109	0.757183	0.977011	1.70977	-0.708333
103929	0.5306	sp|Q7RTR2|NLRC3_HUMAN Protein NLRC3 OS=Homo sapiens GN=NLRC3 PE=2 SV=2	N/A	?		5	-0.361892	1.41379	1.25938	-1.05672	-0.651405	-0.0144757	-0.690007	1.79981	-0.11098	0.33294	-0.786512	-1.13393
243586	0.5303	No_hits_found	N/A	?		5	-0.0703173	2.07165	1.09803	0.0594992	-0.784308	-0.979033	0.838398	0.643673	-0.654491	-1.43339	-0.459767	-0.32995
239118	0.5301	No_hits_found	N/A			5	-0.790716	0.497022	1.24255	-0.655165	0.225919	-1.46847	-0.316286	2.12364	0.700349	-0.519613	-0.384062	-0.655165
238900	0.53	sp|Q5ZIC8|IPO13_CHICK Importin-13 OS=Gallus gallus GN=IPO13 PE=2	N/A	lcl|SeqIndex14871 ClusterMatch=Q9JM04 GOMatch=A7RKB0 GOTerms=GO:0005488,GO:0005488 ; Score = 100 bits (212), Expect = 2e-21; Identities = 40/51 (78%), Positives = 48/51 (94%), Gaps = 0/51 (0%); Fram		1	-0.627148	-0.120605	0.313574	1.61611	0.0241211	-0.0482421	-0.337695	-2.43623	0.0964843	1.32666	0.241211	-0.0482421
212997	0.5288	sp|P38822|BZZ1_YEAST Protein BZZ1 OS=Saccharomyces cerevisiae (strain ATCC 204508 / S288c) GN=BZZ1 PE=1 SV=1	N/A	lcl|SeqIndex18943 ClusterMatch=XP_001628366 GOMatch=A7SIY7 GOTerms=GO:0007242,GO:0007242 ; Score = 122 bits (261), Expect(3) = 1e-50; Identities = 51/69 (73%), Positives = 60/69 (86%), Gaps = 0/69 (		5	-0.609608	0.853451	0.528327	-0.609608	-0.934732	0.365765	0.0406405	0.853451	2.15395	-1.09729	-1.25986	-0.284484
172905	0.5284	sp|Q5FVI3|LRC57_RAT Leucine-rich repeat-containing protein 57 OS=Rattus norvegicus GN=Lrrc57 PE=2 SV=1	N/A	?		4	0.573025	-0.0955042	0.955042	-1.24156	-0.573025	-1.05055	1.52807	1.81458	-0.382017	-0.859538	-0.477521	-0.191008
235633	0.5282	sp|Q15329|E2F5_HUMAN Transcription factor E2F5 OS=Homo sapiens GN=E2F5 PE=1 SV=1	N/A	?		4	0.669939	0.789928	-0.209981	-1.28988	-0.929915	-0.929915	0.269975	2.42978	-0.129988	-0.0899918	0.10999	-0.689937
50157	0.5281	sp|P98199|AT8B2_MOUSE Probable phospholipid-transporting ATPase ID OS=Mus musculus GN=Atp8b2 PE=2 SV=2	N/A	?		5	0.162221	0.486664	0	-1.13555	-1.45999	0	-0.162221	1.13555	1.94666	0.648886	-1.29777	-0.324443
159736	0.5277	sp|Q2KHZ9|GCDH_BOVIN Glutaryl-CoA dehydrogenase, mitochondrial OS=Bos taurus GN=GCDH PE=2 SV=1	N/A	lcl|SeqIndex6735 CDD=29652 ClusterMatch=Q2KHZ9 DomainDesc=Putative_acyl-CoA_dehydrogenase_(ACAD)._Mitochondr... ; Score = 698 bits (1519), Expect(5) = 0.0; Identities = 287/320 (89%), Positives = 30		3	1.99277	0.354878	-1.09583	0.214486	-0.300281	-0.393875	0.261283	0.63566	-1.18942	-1.42341	-0.253484	1.19722
186732	0.5277	sp|P61023|CHP1_RAT Calcium-binding protein p22 OS=Rattus norvegicus GN=Chp PE=1 SV=2	N/A	lcl|SeqIndex4770 CDD=28933 ClusterMatch=P61023 DomainDesc=EF-hand,_calcium_binding_motif;_A_diverse_superfam... ; Score = 133 bits (284), Expect(2) = 1e-36; Identities = 56/67 (83%), Positives = 60/		3	0.911084	1.5542	-0.660983	-0.303695	-0.232237	-1.23264	1.48274	0.696711	-0.803898	-1.51847	-0.0178644	0.125051
192745	0.5265	sp|Q68FL4|SAHH3_MOUSE Putative adenosylhomocysteinase 3 OS=Mus musculus GN=Ahcyl2 PE=1 SV=1	N/A	lcl|SeqIndex13339 CDD=29522 ClusterMatch=Q96HN2 DomainDesc=S-adenosyl-L-homocysteine_hydrolase_(AdoHycase)_ca... ; Score = 93.6 bits (198), Expect(3) = 3e-26; Identities = 37/38 (97%), Positives = 38		5	-0.884655	1.64141	-0.373047	-0.373047	-0.373047	-1.20441	1.16178	1.60943	0.554242	-0.820704	-0.85268	-0.085268
235255	0.5259	sp|A7SCH8|KYNU_NEMVE Kynureninase OS=Nematostella vectensis GN=kynu PE=3 SV=1	N/A	lcl|SeqIndex7639 CDD=33635 ClusterMatch=Q54Q04 DomainDesc=Kynureninase_[Amino_acid_transport_and_metabolism]... ; Score = 116 bits (248), Expect(2) = 2e-39; Identities = 40/46 (86%), Positives = 43/		2	-0.173917	-0.047432	-1.81823	1.28066	1.47039	1.09094	0.205539	-1.37553	-0.806344	-0.110675	0.0158107	0.268781
242578	0.5253	No_hits_found	N/A	lcl|SeqIndex20231 ClusterMatch=XP_001633768 GeneCluster=15400 GeneFamily=76279 ; Score = 122 bits (260), Expect(4) = 3e-64; Identities = 46/73 (63%), Positives = 60/73 (82%), Gaps = 0/73 (0%); Frame		2	-0.166821	-1.11507	-0.482902	0.886784	1.62431	0.465342	0.781424	-1.74723	-0.798984	0.0439002	-0.588263	1.09751
237996	0.5248	sp|Q28E02|SNX30_XENTR Sorting nexin-30 OS=Xenopus tropicalis GN=snx30 PE=2 SV=1	N/A	lcl|SeqIndex21862 ClusterMatch=XP_001641411 GOMatch=A7RG30 GOTerms=GO:0005515,GO:0005515,GO:0007154,GO:0035091 ; Score = 80.3 bits (169), Expect(2) = 2e-16; Identities = 34/48 (70%), Positives = 38/4		4	0.699863	0.958274	-0.333781	-1.49663	-0.979809	0.312247	1.08748	1.6043	-0.721398	0.570658	-0.592192	-1.10901
135675	0.5236	sp|Q9ESU6|BRD4_MOUSE Bromodomain-containing protein 4 OS=Mus musculus GN=Brd4 PE=1 SV=1	N/A	lcl|SeqIndex44590 GeneFamily=1987 NumReads=1 Source=E60BDOM01CIA6K; Score = 106 bits (227), Expect = 2e-23; Identities = 44/46 (95%), Positives = 45/46 (97%), Gaps = 0/46 (0%); Frame = +2/+1; Score		1	-1.30689	-0.138377	-0.138377	-0.445881	0.476631	-1.12239	-1.42989	0.353629	1.33764	1.58364	1.03014	-0.199877
241055	0.5227	sp|Q4TVR5|DUSTY_BOVIN Dual serine/threonine and tyrosine protein kinase OS=Bos taurus GN=DSTYK PE=2 SV=1	N/A	lcl|SeqIndex7541 CDD=29142 ClusterMatch=Q4VSN1 DomainDesc=Serine/Threonine_protein_kinases,_catalytic_domain... ; Score = 96.8 bits (205), Expect(4) = 3e-69; Identities = 34/41 (82%), Positives = 39/		5	0.291313	1.48305	0.450212	0.847457	-0.979873	-2.40996	0.291313	0.60911	0.132415	-0.026483	0.0529661	-0.741525
168258	0.5222	sp|Q5ZHS1|ELP3_CHICK Elongator complex protein 3 OS=Gallus gallus GN=ELP3 PE=2 SV=1	N/A	lcl|SeqIndex6767 CDD=31436 ClusterMatch=Q2KJ61 DomainDesc=Histone_acetyltransferase_[Transcription_/_Chromat... ; Score = 40.0 bits (81), Expect(2) = 3e-09; Identities = 13/14 (92%), Positives = 14/1		5	1.10573	0.570701	0.677708	-0.499363	-0.927389	-1.0344	-0.499363	2.2828	-0.499363	0.249682	-0.60637	-0.820383
138610	0.5214	sp|Q8C0K5|GDC_MOUSE Graves disease carrier protein homolog OS=Mus musculus GN=Slc25a16 PE=2 SV=1	N/A	?		1	-0.892373	-1.12946	0.214038	0.372097	0.0164644	1.2019	-0.0230502	-1.64315	-0.378682	1.9922	0.609185	-0.339168
8520	0.5213	sp|P41341|ACTY_LIMPO Actin-11 OS=Limulus polyphemus PE=2 SV=1	N/A	?		1	0.147964	-0.0856632	0.708668	0.537342	0.0389378	-1.30052	-1.64318	-0.661943	1.78335	0.381591	1.05132	-0.95787
81963	0.5207	sp|Q9DBC0|SELO_MOUSE Selenoprotein O OS=Mus musculus GN=Selo PE=1 SV=4	N/A	lcl|SeqIndex13823 CDD=66387 ClusterMatch=Q9BVL4 DomainDesc=Uncharacterized_ACR,_YdiU/UPF0061_family.... ; Score = 86.8 bits (183), Expect(3) = 1e-33; Identities = 37/68 (54%), Positives = 44/68 (64%)		3	0.384305	-0.307444	-0.614889	-0.922333	0.0768611	2.07525	1.15292	1.07606	-0.384305	-1.3835	-0.614889	-0.538028
234558	0.5207	sp|Q8N6S4|AN13C_HUMAN Ankyrin repeat domain-containing protein 13C OS=Homo sapiens GN=ANKRD13C PE=2 SV=2	N/A	lcl|SeqIndex12044 CDD=84449 ClusterMatch=Q8N6S4 DomainDesc=Ankyrin_repeat._There_is_no_clear_separation_betwe... ; Score = 83.1 bits (175), Expect = 2e-16; Identities = 31/45 (68%), Positives = 38/45		4	0.940852	0.0790028	0.251373	0.251373	-0.610476	0.423742	0.0790028	1.88889	0.682297	-1.12759	-1.29996	-1.55851
199885	0.5201	sp|Q75WE7|VWA5A_RAT von Willebrand factor A domain-containing protein 5A OS=Rattus norvegicus GN=Vwa5a PE=2 SV=1	N/A	?		2	-0.0583493	-0.548484	-0.548484	-1.03862	0.641843	2.60238	-0.618503	-0.268407	-0.478465	-0.758541	0.151708	0.92192
173158	0.5195	sp|Q7T3E5|KAT3_DANRE Kynurenine--oxoglutarate transaminase 3 OS=Danio rerio GN=ccbl2 PE=2 SV=2	N/A	lcl|SeqIndex10203 CDD=82317 ClusterMatch=Q6YP21 DomainDesc=hypothetical_protein... ; Score = 200 bits (432), Expect(2) = 2e-52; Identities = 83/110 (75%), Positives = 90/110 (81%), Gaps = 0/110 (0%)		3	0.121124	0.0403747	-0.121124	-0.0403747	-0.121124	-0.282623	2.22061	1.17086	-0.60562	-1.49386	-1.33236	0.444121
182482	0.5194	No_hits_found	N/A	lcl|SeqIndex20814 CDD=66254 ClusterMatch=XP_001636547 DomainDesc=3-oxo-5-alpha-steroid_4-dehydrogenase._This_family... ; Score = 94.1 bits (199), Expect(3) = 4e-51; Identities = 32/47 (68%), Positive		3	-0.352647	0.276399	-0.009531	-1.15325	-0.524205	1.30575	0.619515	0.676701	-1.49637	-1.03888	-0.123903	1.82042
248270	0.5184	sp|Q9NXL6|SIDT1_HUMAN SID1 transmembrane family member 1 OS=Homo sapiens GN=SIDT1 PE=2 SV=2	N/A			1	-1.11966	-0.582225	1.92582	0.492652	0.671798	-0.582225	-1.74668	-0.313506	1.11966	-0.313506	0.403079	0.0447866
182004	0.5172	sp|A7RU46|NAPA_NEMVE Nck-associated protein 1 homolog OS=Nematostella vectensis GN=napA PE=3 SV=1	N/A	lcl|SeqIndex386 ClusterMatch=A7RU46 GOMatch=A2AS97 GOTerms=GO:0001701,GO:0001701,GO:0001756,GO:0001843,GO:0007354,GO:0007492,GO:0008078,GO:0010172,GO:0030027,GO:0030032,GO:0030032,GO:0030903,GO:003095		2	0.779229	0.491514	-1.27588	-0.494939	0.286003	0.224349	-0.0428148	-1.6458	-1.41974	0.840882	0.840882	1.41631
245805	0.5167	sp|Q8L8W6|RL392_ARATH 60S ribosomal protein L39-2 OS=Arabidopsis thaliana GN=RPL39B PE=2 SV=1	N/A	lcl|SeqIndex4403 CDD=80848 ClusterMatch=P51424 DomainDesc=50S_ribosomal_protein_L39e... ; Score = 126 bits (269), Expect = 1e-29; Identities = 50/52 (96%), Positives = 52/52 (100%), Gaps = 0/52 (0%)		5	0.6228	0.0767347	0.708458	0.772701	-0.105287	-1.12247	-1.15459	0.269464	1.63998	-0.0731656	0.365828	-2.00046
187198	0.516	sp|Q28FL7|KISHA_XENTR Protein kish-A OS=Xenopus tropicalis GN=tmem167a PE=3 SV=2	N/A	lcl|SeqIndex8196 CDD=83180 ClusterMatch=Q5R8D0 DomainDesc=dTDP-glucose_4,6_dehydratase,_NAD(P)-binding... ; Score = 138 bits (295), Expect = 2e-32; Identities = 68/77 (88%), Positives = 74/77 (96%),		4	1.99194	0.227268	0.548117	-0.0133687	-0.735279	-1.61761	0.467905	1.35024	-0.173793	-0.494642	-0.815491	-0.735279
11096	0.5155	sp|Q5REX3|ZFR_PONAB Zinc finger RNA-binding protein OS=Pongo abelii GN=ZFR PE=2 SV=1	N/A	lcl|SeqIndex9624 CDD=70976 ClusterMatch=Q6GPM1 DomainDesc=DZF._The_function_of_this_domain_is_unknown._It_is... ; Score = 70.3 bits (147), Expect = 2e-12; Identities = 26/33 (78%), Positives = 28/33		1	-0.720549	0.240183	-0.063206	0.644702	-0.214901	-0.568854	-1.47902	-1.73185	0.594137	1.656	0.846961	0.796396
161808	0.5153	sp|P53405|ISL1_DANRE Insulin gene enhancer protein isl-1 OS=Danio rerio GN=isl1 PE=2 SV=1	N/A	lcl|SeqIndex4347 ClusterMatch=P50211 GOMatch=A7RR95 GOTerms=GO:0003677,GO:0003677,GO:0003700,GO:0005634,GO:0006355,GO:0008270,GO:0043565,GO:0045449,GO:0003677,GO:0003677,GO:0005634,GO:0008270,GO:00468		4	-0.051797	0.776955	0.673361	-0.258985	-1.7093	-0.673361	0.984143	2.02008	-0.984143	-0.362579	-0.569767	0.155391
243339	0.5153	No_hits_found	N/A	?		1	-0.245208	-0.435046	-0.245208	0.98874	-0.150288	0.134469	-1.57407	-1.66899	1.2735	1.65317	0.0395496	0.229388
248136	0.5148	No_hits_found	N/A	lcl|SeqIndex17791 ClusterMatch=XP_001623239 GeneCluster=13850 GeneFamily=60767 ; Score = 76.2 bits (160), Expect = 3e-14; Identities = 30/62 (48%), Positives = 39/62 (62%), Gaps = 0/62 (0%); Frame =		5	-0.617654	1.10938	2.38666	-0.761573	-1.26529	-0.455745	-0.761573	0.65963	0.371792	-0.203886	-0.257856	-0.203886
241939	0.5132	sp|A2BDB7|S7A6O_XENLA Probable RNA polymerase II nuclear localization protein SLC7A6OS OS=Xenopus laevis GN=slc7a6os PE=2	N/A	lcl|SeqIndex131 ClusterMatch=A2BDB7 GeneCluster=111 GeneFamily=36528 GeneMatch=A2BDB7 ; Score = 55.6 bits (115), Expect(4) = 2e-33; Identities = 22/41 (53%), Positives = 30/41 (73%), Gaps = 0/41 (0%)		4	2.06492	-0.013322	0.945864	-1.4521	-1.05244	0.0666102	1.0258	0.306407	0.146542	-0.892576	-0.572847	-0.572847
194898	0.5128	sp|Q16526|CRY1_HUMAN Cryptochrome-1 OS=Homo sapiens GN=CRY1 PE=1	Nematostella Cryptochrome 2 (Reitzel et al. 2010)	lcl|SeqIndex10302 CDD=83397 ClusterMatch=Q6ZZY0 DomainDesc=deoxyribodipyrimidine_photolyase,_FAD-binding... ; Score = 112 bits (239), Expect(2) = 4e-31; Identities = 43/58 (74%), Positives = 52/58 (		3	0.800643	-0.22313	-0.931896	-1.32565	-0.301882	2.13942	0.170629	0.0918771	0.721891	-1.2469	-0.616889	0.721891
135889	0.512	sp|P17971|KCNAL_DROME Potassium voltage-gated channel protein Shal OS=Drosophila melanogaster GN=Shal PE=2 SV=1	N/A	?		5	-1.39365	0.787714	0.666528	-0.18178	-1.03009	-0.424154	0.666528	2.24196	0.424154	-0.666528	-0.666528	-0.424154
244402	0.512	sp|Q05481|ZNF91_HUMAN Zinc finger protein 91 OS=Homo sapiens GN=ZNF91 PE=2 SV=2	N/A	?		3	1.26841	2.01349	-0.753951	-1.71191	-1.17971	-0.00887001	0.523331	-0.00887001	0.20401	0.0975701	-0.11531	-0.32819
247291	0.5114	No_hits_found	N/A	lcl|SeqIndex18245 ClusterMatch=XP_001625124 GOMatch=A7STC8 GOTerms=GO:0003824,GO:0003824,GO:0004553,GO:0005975,GO:0005975,GO:0043169 ; Score = 109 bits (233), Expect = 1e-24; Identities = 45/67 (67%		2	-0.1929	-0.983318	-1.5479	1.21856	0.484602	0.710436	0.710436	-0.249358	-0.644568	-1.32207	0.20231	1.61377
241032	0.5109	sp|Q7Z5N4|SDK1_HUMAN Protein sidekick-1 OS=Homo sapiens GN=SDK1 PE=1 SV=3	N/A	?		2	0.0736549	-0.726821	-0.510026	0.123685	2.65853	0.29045	-0.443319	-1.3105	-0.726821	0.657335	-0.326583	0.240421
243673	0.5107	No_hits_found	N/A	?		5	-1.47568	1.1325	2.16204	0.17159	-0.857952	-0.377499	-0.308863	0.308863	0.857952	-0.857952	-0.446135	-0.308863
170998	0.5105	sp|Q7T2V3|M3K10_XENLA Mitogen-activated protein kinase kinase kinase 10 OS=Xenopus laevis GN=map3k10 PE=1 SV=1	N/A	?		1	-0.150955	0.211338	-0.513248	0.452866	1.05669	-1.3586	-0.875541	-0.513248	0.452866	2.0228	0.573631	-1.3586
242737	0.5101	sp|P82471|GNAQ_RAT Guanine nucleotide-binding protein G(q) subunit alpha OS=Rattus norvegicus GN=Gnaq PE=1 SV=2	N/A	lcl|SeqIndex5045 CDD=58038 ClusterMatch=P82471 DomainDesc=Arl3_subfamily.__Arl3_(Arf-like_3)_is_an_Arf_famil... ; Score = 697 bits (1516), Expect(2) = 0.0; Identities = 294/321 (91%), Positives = 30		4	-0.459847	0.645289	-0.106504	-0.59517	-0.249345	-0.407221	1.13396	2.30675	-0.0839503	-1.70782	-0.497437	0.0213008
236543	0.5094	sp|O96952|THIO_GEOCY Thioredoxin OS=Geodia cydonium GN=THIO PE=3	N/A	?		3	-0.0461467	0.364046	-0.169205	-1.48182	-1.15367	1.59463	0.487104	1.63565	0.548633	-1.13316	-0.497359	-0.148695
199622	0.5093	sp|Q54G14|Y0266_DICDI Uncharacterized protein DDB_G0290685 OS=Dictyostelium discoideum GN=DDB_G0290685 PE=2 SV=2	N/A	lcl|SeqIndex21364 ClusterMatch=XP_001639164 GeneCluster=16253 GeneFamily=49249 ; Score = 125 bits (267), Expect = 8e-29; Identities = 46/60 (76%), Positives = 56/60 (93%), Gaps = 0/60 (0%); Frame =		2	-0.735256	0.0951508	-0.942858	-0.942858	1.34076	0.925558	1.34076	-1.15046	-1.25426	0.198952	1.13316	-0.00865008
238249	0.5084	sp|P77475|YQAB_ECOLI Phosphatase YqaB OS=Escherichia coli (strain K12) GN=yqaB PE=1 SV=1	N/A	?		4	0.690528	0.488968	0.376991	-0.518829	0.533759	-0.339665	1.16083	1.8103	-0.966739	-1.54902	-1.05632	-0.630806
168581	0.5076	sp|Q6ZZY0|CRY1_SYLBO Cryptochrome-1 OS=Sylvia borin GN=CRY1 PE=2	Nematostella Cryptochrome 1a (Reitzel et al. 2010)	lcl|SeqIndex10301 CDD=83397 ClusterMatch=Q6ZZY0 DomainDesc=deoxyribodipyrimidine_photolyase,_FAD-binding... ; Score = 120 bits (257), Expect(5) = 4e-63; Identities = 50/128 (39%), Positives = 75/128		5	-0.647122	1.22441	-0.479522	0.498144	-1.23372	-1.34546	0.302611	2.03448	0.693678	-0.228122	-0.116389	-0.702989
243839	0.5067	sp|Q8K284|TF3C1_MOUSE General transcription factor 3C polypeptide 1 OS=Mus musculus GN=Gtf3c1 PE=2 SV=2	N/A	?		1	-0.698557	0.295999	-0.13024	-0.414398	1.85887	-0.414398	-1.69311	-0.698557	-0.414398	1.0064	1.43263	-0.13024
236562	0.5065	sp|P12815|PDCD6_MOUSE Programmed cell death protein 6 OS=Mus musculus GN=Pdcd6 PE=1 SV=2	N/A	lcl|SeqIndex2700 CDD=28933 ClusterMatch=P12815 DomainDesc=EF-hand,_calcium_binding_motif;_A_diverse_superfam... ; Score = 100 bits (213), Expect = 7e-22; Identities = 39/42 (92%), Positives = 42/42		4	0.224787	0.952668	-1.23098	-0.331828	-0.117746	-0.631544	0.824219	2.27998	0.139154	-1.14534	-0.888443	-0.074929
98402	0.5059	sp|Q8C0L8|COG5_MOUSE Conserved oligomeric Golgi complex subunit 5 OS=Mus musculus GN=Cog5 PE=2 SV=3	N/A	lcl|SeqIndex15726 ClusterMatch=Q9UP83 GeneCluster=12505 GeneFamily=16040 GeneMatch=Q9UP83 ; Score = 185 bits (399), Expect(2) = 1e-56; Identities = 80/89 (89%), Positives = 86/89 (96%), Gaps = 0/89		2	0.823844	-0.677846	-0.740416	1.01155	-0.052142	1.57469	-0.802987	-1.55383	-0.865557	-0.239853	0.135569	1.38698
242728	0.5059	sp|C6FG12|NLRC5_ICTPU Protein NLRC5 OS=Ictalurus punctatus GN=nlrc5 PE=2 SV=1	N/A	lcl|SeqIndex11886 CDD=69263 ClusterMatch=Q8K3Z0 DomainDesc=NACHT_domain._This_NTPase_domain_is_found_in_apopt... ; Score = 66.6 bits (139), Expect(3) = 2e-16; Identities = 25/59 (42%), Positives = 40		5	-0.550365	1.42512	1.14811	-1.45428	-0.433731	0.28065	-0.338966	1.53446	0.222333	0.27336	-0.776343	-1.33035
209417	0.5057	sp|Q9D6P8|CALL3_MOUSE Calmodulin-like protein 3 OS=Mus musculus GN=Calml3 PE=2 SV=1	N/A	lcl|SeqIndex4868 CDD=84461 ClusterMatch=P69097 DomainDesc=EF_hand._The_EF-hands_can_be_divided_into_two_clas... ; Score = 152 bits (326), Expect(3) = 2e-52; Identities = 64/71 (90%), Positives = 68/		3	1.48678	-0.862084	0.337337	-0.462277	-0.828767	1.05366	1.22024	1.15361	-1.41182	-0.845425	-0.562229	-0.279032
93931	0.5055	sp|Q8VIJ8|NPRL3_MOUSE Nitrogen permease regulator 3-like protein OS=Mus musculus GN=Nprl3 PE=2 SV=1	N/A	lcl|SeqIndex12622 CDD=67292 ClusterMatch=Q8VIJ8 DomainDesc=Uncharacterised_protein_family_(UPF0171).... ; Score = 266 bits (576), Expect = 9e-72; Identities = 111/146 (76%), Positives = 127/146 (86%		2	0.363773	0.363773	-0.27283	-0.727546	0.27283	2.36452	0.636603	-1.36415	-1.27321	-0.27283	-0.54566	0.454716
238879	0.5051	sp|Q7SC45|BTN1_NEUCR Protein btn-1 OS=Neurospora crassa (strain ATCC 24698 / 74-OR23-1A / CBS 708.71 / DSM 1257 / FGSC 987) GN=btn-1 PE=3 SV=2	N/A	lcl|SeqIndex10334 CDD=66201 ClusterMatch=Q758C3 DomainDesc=CLN3_protein._This_is_a_family_of_proteins_from_th... ; Score = 79.9 bits (168), Expect(2) = 7e-22; Identities = 29/48 (60%), Positives = 35		2	0.253131	-0.668988	-0.452019	0.361615	0.253131	1.82616	-0.289292	-2.13353	-0.614746	0.632827	-0.289292	1.12101
214798	0.5047	sp|Q28FX0|ELAV3_XENTR ELAV-like protein 3 OS=Xenopus tropicalis GN=elavl3 PE=2 SV=1	N/A	lcl|SeqIndex8943 CDD=31068 ClusterMatch=Q60899 DomainDesc=RNA-binding_proteins_(RRM_domain)_[General_functio... ; Score = 746 bits (1622), Expect(6) = 0.0; Identities = 310/355 (87%), Positives = 32		5	-1.02377	0.723216	0.948633	1.00499	-1.86909	-0.967418	0.328734	1.23041	0.610507	-0.291165	-0.967418	0.27238
240554	0.5042	No_hits_found	N/A	lcl|SeqIndex20961 CDD=29849 ClusterMatch=XP_001637261 DomainDesc=Phosphotyrosine-binding_(PTB)_domain;__PTB_domains... ; Score = 128 bits (275), Expect(3) = 9e-62; Identities = 52/82 (63%), Positive		5	-0.264344	0.538242	0.0414033	0.11784	-0.608309	-1.29624	2.02876	1.41727	0.500024	-0.722965	-0.608309	-1.14337
129323	0.504	sp|O55012|PICA_RAT Phosphatidylinositol-binding clathrin assembly protein OS=Rattus norvegicus GN=Picalm PE=1 SV=1	N/A	lcl|SeqIndex10418 CDD=48657 ClusterMatch=Q7M6Y3 DomainDesc=VHS,_ENTH_and_ANTH_domain_superfamily;_composed_of... ; Score = 180 bits (387), Expect = 8e-45; Identities = 72/78 (92%), Positives = 74/78		5	-0.442343	0.257628	1.8909	-0.792329	-0.792329	-1.60896	-0.675667	-0.150688	1.19092	1.01593	0.490952	-0.384012
165808	0.5035	sp|A3KCL7|OXDD_PIG D-aspartate oxidase OS=Sus scrofa GN=DDO PE=2	N/A	lcl|SeqIndex3605 CDD=31009 ClusterMatch=P31228 DomainDesc=Glycine/D-amino_acid_oxidases_(deaminating)_[Amino... ; Score = 232 bits (502), Expect(5) = 8e-101; Identities = 94/135 (69%), Positives = 1		4	-0.217584	0.191095	0.00946017	-0.058653	-1.64796	-0.0359486	1.12198	1.82581	0.98575	-1.44362	0.00946017	-0.739785
171129	0.503	sp|Q5ZHN4|XRP2_CHICK Protein XRP2 OS=Gallus gallus GN=RP2 PE=2	N/A	lcl|SeqIndex11089 CDD=47947 ClusterMatch=Q8AVX5 DomainDesc=Domain_in_CAPs_(cyclase-associated_proteins)_and_X... ; Score = 346 bits (749), Expect(4) = 7e-121; Identities = 139/208 (66%), Positives =		5	-0.201378	0.402755	1.25861	0.402755	0.251722	-0.956544	0.704822	0.704822	1.25861	-1.00689	-0.9062	-1.91309
212034	0.5022	sp|O94844|RHBT1_HUMAN Rho-related BTB domain-containing protein 1 OS=Homo sapiens GN=RHOBTB1 PE=1 SV=2	N/A	lcl|SeqIndex10105 CDD=58016 ClusterMatch=Q6RUV5 DomainDesc=Rop_subfamily.__The_Rop_(Rho-related_protein_from_... ; Score = 71.2 bits (149), Expect = 6e-13; Identities = 27/53 (50%), Positives = 36/53		5	-1.009	-0.350062	-0.404974	0.857996	-0.597165	-1.06392	-1.33847	1.37966	1.43457	0.912908	0.748172	-0.569709
167351	0.5021	sp|Q4R5P1|RAB8A_MACFA Ras-related protein Rab-8A OS=Macaca fascicularis GN=RAB8A PE=2 SV=1	N/A	?		5	0.0728851	1.89818	0.415128	-0.991871	0.453155	-1.48622	0.909479	0.681317	0.415128	-0.307385	-0.763709	-1.29609
245520	0.5015	No_hits_found	N/A	lcl|SeqIndex10557 ClusterMatch=Q7TSV3 GOMatch=A7RVS4 GOTerms=GO:0004221,GO:0004221,GO:0006511,GO:0008270 ; Score = 53.8 bits (111), Expect = 2e-07; Identities = 17/38 (44%), Positives = 23/38 (60%),		5	0.277358	2.37944	1.09483	-0.13138	-0.773683	-0.481727	0.394141	-0.59851	0.0437934	0.0437934	-1.41599	-0.832074
245607	0.5001	sp|Q8VC31|CCDC9_MOUSE Coiled-coil domain-containing protein 9 OS=Mus musculus GN=Ccdc9 PE=2 SV=1	N/A	?		5	0.60751	1.58887	-0.654242	0.817802	-1.35522	-1.42531	0.8879	0.537413	0.747705	-0.373853	-0.233658	-1.14492
